# Supplementary material for: ﻿An update to the taxonomy of Serica MacLeay, 1819 (sensu lato) from China (Coleoptera, Scarabaeidae, Sericinae, Sericini)
Source: Zookeys. 2023 Nov 28;1185:181–98. doi: 10.3897/zookeys.1185.109154 (PMC10698872; doi:10.3897/zookeys.1185.109154)
Supplement: XML Treatment for Serica allonanhua [file zookeys.1185.109154-treatment2.xml]

<!DOCTYPE tp:taxon-treatment
  PUBLIC "-//TaxonX//DTD Taxonomic Treatment Publishing DTD v0 20100105//EN" "tax-treatment-NSO.dtd">
<tp:taxon-treatment xmlns:tp="http://www.plazi.org/taxpub"><tp:treatment-meta><kwd-group><label>Taxon classification</label><kwd>
                <named-content content-type="kingdom">Animalia</named-content>
              </kwd><kwd>
                <named-content content-type="order">Coleoptera</named-content>
              </kwd><kwd>
                <named-content content-type="family">Scarabaeidae</named-content>
              </kwd></kwd-group><mixed-citation publication-type="journal"><person-group><name><surname>Su</surname><given-names>Xie</given-names></name><name><surname>Li</surname><given-names>Wei</given-names></name><name><surname>Liu</surname><given-names>Wan-Gang</given-names></name><name><surname>Ahrens</surname><given-names>Dirk</given-names></name><name><surname>Zheng</surname><given-names>Ying-Juan</given-names></name><name><surname>Liu</surname><given-names>Yang</given-names></name></person-group><article-title>﻿An update to the taxonomy of <italic><tp:taxon-name><tp:taxon-name-part taxon-name-part-type="genus" reg="Serica">Serica</tp:taxon-name-part></tp:taxon-name></italic> MacLeay, 1819 (sensu lato) from China (<tp:taxon-name><tp:taxon-name-part taxon-name-part-type="order">Coleoptera</tp:taxon-name-part></tp:taxon-name>, <tp:taxon-name><tp:taxon-name-part taxon-name-part-type="family">Scarabaeidae</tp:taxon-name-part></tp:taxon-name>, <tp:taxon-name><tp:taxon-name-part taxon-name-part-type="subfamily" reg="Sericinae">Sericinae</tp:taxon-name-part></tp:taxon-name>, <tp:taxon-name><tp:taxon-name-part taxon-name-part-type="tribe" reg="Sericini">Sericini</tp:taxon-name-part></tp:taxon-name>)</article-title><source>Zookeys</source><day>28</day><month>11</month><year>2023</year><volume>1185</volume><fpage>181</fpage><lpage>198</lpage><pub-id pub-id-type="doi">10.3897/zookeys.1185.109154</pub-id></mixed-citation></tp:treatment-meta><tp:nomenclature><label>﻿</label><tp:taxon-name>
              <object-id xmlns:xlink="http://www.w3.org/1999/xlink" content-type="arpha" xlink:type="simple">B5F77989-B5D2-5BE3-AE91-6D187E818484</object-id>
              <tp:taxon-name-part taxon-name-part-type="genus" reg="Serica">Serica</tp:taxon-name-part>
              <tp:taxon-name-part taxon-name-part-type="species" reg="allonanhua">allonanhua</tp:taxon-name-part>
              <object-id xmlns:xlink="http://www.w3.org/1999/xlink" content-type="zoobank" xlink:type="simple">https://zoobank.org/976AA8D8-1FEE-4297-9F9F-194390DDCFCD</object-id>
            </tp:taxon-name><tp:taxon-authority>Liu, Ahrens, Li &amp; Su</tp:taxon-authority><tp:taxon-status xmlns:xlink="http://www.w3.org/1999/xlink" xlink:type="simple">sp. nov.</tp:taxon-status><xref ref-type="fig" rid="F1">Figs 1I–L</xref><xref ref-type="fig" rid="F3">, 3</xref></tp:nomenclature><tp:treatment-sec sec-type="type material" id="SECID0EJ3AG"><title>Type materials examined.</title><p><bold><italic>Holotype</italic></bold>: ♂ [China] “Madeng Village, Jianchuan County, Dali, Yunnan Province, 31.V.2022, light trap, leg. Zhao Yuchen” (<named-content xmlns:xlink="http://www.w3.org/1999/xlink" content-type="dwc:institutional_code" xlink:title="Laboratory of Systematic Entomology, Northwest University" xlink:href="http://grbio.org/institution/northwest-university" xlink:type="simple">SENU</named-content>). <bold><italic>Paratypes</italic></bold>: 1 ♀ [China] “Black Tiger Mountain, Tianxin Township, Wuding County, Chuxiong, Yunnan Province, 20.V.2022, light trap, leg. Zhao Yuchen, Lu Jinbo” (<named-content xmlns:xlink="http://www.w3.org/1999/xlink" content-type="dwc:institutional_code" xlink:title="Laboratory of Systematic Entomology, Northwest University" xlink:href="http://grbio.org/institution/northwest-university" xlink:type="simple">SENU</named-content>), 1 ♂ “LW-1065 / Yunnan, Lijiang, 2750 m Yulongxueshan, 2011-V-17. <named-content xmlns:xlink="http://www.w3.org/1999/xlink" content-type="dwc:verbatimCoordinates" xlink:type="simple"><named-content content-type="geo-json" specific-use="{&#34;type&#34;:&#34;Point&#34;,&#34;coordinates&#34;:[100.206000,27.013000]}" id="NCID0EC4AG" xlink:type="simple">27.013°N, 100.206°E</named-content></named-content>” (<named-content xmlns:xlink="http://www.w3.org/1999/xlink" content-type="dwc:institutional_code" xlink:title="Zoologisches Forschungsinstitut und Museum A. Koenig" xlink:href="http://grbio.org/institution/zoologisches-forschungsmuseum-alexander-koenig" xlink:type="simple">ZFMK</named-content>).</p></tp:treatment-sec><tp:treatment-sec sec-type="description" id="SECID0EL4AG"><title>Description of the holotype.</title><p>Length 7.8 mm, elytral length 6.0 mm, width 4.2 mm. Body oblong, light reddish brown; frons reddish brown; some lateral and basal parts of elytra intervals dark reddish brown dull; legs yellowish brown; antenna yellow, with moderately long setae on dorsal surface.</p><p>Labroclypeus wide, trapezoidal; lateral margins moderately convex and convergent, producing a blunt angle with ocular canthus; anterior angles strongly convex; anterior margin distinctly emarginate medially; margins moderately reflexed; surface moderately convex and finely, densely punctate, with moderately long, erect setae; frontoclypeal suture distinct, moderately curved; ocular canthus moderately narrow (almost 1/3 of ocular width), smooth and glabrous, with one terminal seta. Frons with fine, moderately dense punctures, anteriorly and laterally with a few long setae. Antenna with nine antennomeres; club with three antennomeres, 1.8 times as long as remaining antennomeres combined, slightly reflexed. Eyes moderately large, ratio of diameter to interocular width 0.56. Mentum weakly elevated and flattened anteriorly.</p><p><bold><italic>Pronotum</italic></bold> moderately wide, widest at base; lateral margins moderately convex and convergent anteriorly; anterior angles acute, moderately produced, posterior angles blunt; anterior margin weakly convex, marginal line fine but complete; basal margin without marginal line; surface with coarse, dense punctures and minute setae, laterally bearing erect, long setae. Hypomeron not ventrally carinate. Scutellum triangular, with fine but very dense punctation and minute setae, with a triangular smooth area at middle.</p><p><bold><italic>Elytra</italic></bold> elongate, narrow, widest in posterior third; striae distinctly impressed, finely punctate; intervals weakly convex, finely and densely punctate, punctures concentrated along striae; glabrous, lateral intervals with a few moderately long, adpressed or erect setae; epipleural margin robust, ending at strongly rounded external apical angle of elytra; epipleura sparsely setose; apex of elytra with a very fine, membraneous rim of short microtrichomes.</p><p><bold><italic>Ventral surface</italic></bold> finely and densely punctate, glabrous. Metacoxa laterally with several longer setae. Mesosternum between mesocoxae almost as wide as mesofemur. Ratio of length of metepisternum to metacoxa 1:1.92. Abdominal sternites finely and moderately densely punctate, each with a row of coarse punctures; each puncture bearing a robust seta. Pygidium almost flat and finely, densely punctate, with moderately dense, long setae.</p><p><bold><italic>Legs</italic></bold> long, narrow, shiny; femora finely and sparsely punctate, with two longitudinal rows of setae, but anterior row reduced to a few setae. Metafemur with anterior margin acute, without adjacent serrate line; posterior ventral margin almost straight, weakly widened in apical half, ventrally and dorsally not serrate, sparsely setose. Metatibia long, narrow, widest at apex, ratio of width to length 1:3.5, moderately carinate dorsally, with three groups of spines, basal one at one-third, middle one at three-fifths, apical one at five-sixths of metatibial length, basally with a number of robust single setae; lateral face longitudinally convex, with fine, moderately dense punctae, glabrous; apex shallowly concavely truncate interiorly near tarsal articulation. Ventral edge finely serrate, with three robust, equidistant setae. Tarsomeres missing.</p><p><bold><italic>Aedeagus</italic></bold>: Fig. <xref ref-type="fig" rid="F1">1I–K</xref>. Habitus: Fig. <xref ref-type="fig" rid="F1">1L</xref>.</p></tp:treatment-sec><tp:treatment-sec sec-type="diagnosis" id="SECID0E35AG"><title>Diagnosis.</title><p><italic><tp:taxon-name><tp:taxon-name-part taxon-name-part-type="genus" reg="Serica">Serica</tp:taxon-name-part><tp:taxon-name-part taxon-name-part-type="species" reg="allonanhua">allonanhua</tp:taxon-name-part></tp:taxon-name></italic> sp. nov. differs from <italic><tp:taxon-name><tp:taxon-name-part taxon-name-part-type="genus" reg="Serica">S.</tp:taxon-name-part><tp:taxon-name-part taxon-name-part-type="species" reg="nanhua">nanhua</tp:taxon-name-part></tp:taxon-name></italic> and all other species of this species group in the light body colour and in the shape of aedeagus: the phallobase is strongly bent, the parameres are moderately long instead of only short (right and left paramere approximately one-third and one-fourth, respectively, as long as phallobase). Compared to <italic><tp:taxon-name><tp:taxon-name-part taxon-name-part-type="genus" reg="Serica">S.</tp:taxon-name-part><tp:taxon-name-part taxon-name-part-type="species" reg="nanhua">nanhua</tp:taxon-name-part></tp:taxon-name></italic>, the parameres are distinctly longer, and in contrast to <italic><tp:taxon-name><tp:taxon-name-part taxon-name-part-type="genus" reg="Serica">S.</tp:taxon-name-part><tp:taxon-name-part taxon-name-part-type="species" reg="baishuitaiensis">baishuitaiensis</tp:taxon-name-part></tp:taxon-name></italic> the parameres are straight in lateral view and narrow; the left paramere is slightly shorter than right one.</p></tp:treatment-sec><tp:treatment-sec sec-type="etymology" id="SECID0EOABG"><title>Etymology.</title><p>The name of the new species is derived from the combination of the Greek prefix <italic>allo</italic>- (different, other) and <italic>nanhua</italic>, in reference to the similarity of the new species to <italic><tp:taxon-name><tp:taxon-name-part taxon-name-part-type="genus" reg="Serica">Serica</tp:taxon-name-part><tp:taxon-name-part taxon-name-part-type="species" reg="nanhua">nanhua</tp:taxon-name-part></tp:taxon-name></italic>. (Used as a noun in apposition.)</p></tp:treatment-sec><tp:treatment-sec sec-type="variation" id="SECID0EDBBG"><title>Variation.</title><p>Female Length 7.6 mm, elytral length 5.8 mm, width 4.1 mm. Antennal club short, slightly shorter than remaining antennomeres combined; eyes smaller than in male, ratio of diameter to interocular width 1:0.40; pygidium weakly convex, ratio of metepisternum to metacoxa 1:1.57; ratio of width to length of metatarsomeres 1:4.1. Tarsomeres dorsally finely punctate, ventrally with moderately dense, fine setae; metatarsomeres ventrally with a distinct serrate carina, subventrally with a second smooth, longitudinal carina; first metatarsomere a little shorter than following two tarsomeres combined and almost as long as dorsal tibial spur. Protibia long, bidentate; anterior claws symmetrical; interior tarsal claws sharply pointed.</p></tp:treatment-sec><tp:treatment-sec sec-type="NCBI accession numbers" id="SECID0EIBBG"><title>NCBI accession numbers.</title><p>A paratype of the species (voucher number LW-1065) was sequenced as <italic><tp:taxon-name><tp:taxon-name-part taxon-name-part-type="genus" reg="Serica">Serica</tp:taxon-name-part></tp:taxon-name></italic> sp. by <xref ref-type="bibr" rid="B51">Liu et al. (2015b)</xref> for two mitochondrial (CO1: <ext-link xmlns:xlink="http://www.w3.org/1999/xlink" xlink:href="KJ959139" ext-link-type="gen" xlink:type="simple">KJ959139</ext-link>, 16s: <ext-link xmlns:xlink="http://www.w3.org/1999/xlink" xlink:href="KJ959212" ext-link-type="gen" xlink:type="simple">KJ959212</ext-link>) and one ribosomal marker (28S: <ext-link xmlns:xlink="http://www.w3.org/1999/xlink" xlink:href="KJ959057" ext-link-type="gen" xlink:type="simple">KJ959057</ext-link>).</p></tp:treatment-sec><tp:treatment-sec><!--Section generated to contain objects referenced in tp:taxon-treatment.--><fig id="F1" position="float" orientation="portrait"><object-id xmlns:xlink="http://www.w3.org/1999/xlink" content-type="doi" xlink:type="simple">10.3897/zookeys.1185.109154.figure1</object-id><object-id xmlns:xlink="http://www.w3.org/1999/xlink" content-type="arpha" xlink:type="simple">59E20840-AD98-5ADF-81D6-DC3EFE3066B4</object-id><label>Figure 1.</label><caption><p><italic><tp:taxon-name><tp:taxon-name-part taxon-name-part-type="genus" reg="Serica">Serica</tp:taxon-name-part></tp:taxon-name></italic> species <bold>A–D</bold><italic><tp:taxon-name><tp:taxon-name-part taxon-name-part-type="genus" reg="Serica">S.</tp:taxon-name-part><tp:taxon-name-part taxon-name-part-type="species" reg="breviantennalis">breviantennalis</tp:taxon-name-part></tp:taxon-name></italic> Liu, Ahrens, Li &amp; Su, sp. nov. (holotype) <bold>E–H</bold><italic><tp:taxon-name><tp:taxon-name-part taxon-name-part-type="genus" reg="Serica">S.</tp:taxon-name-part><tp:taxon-name-part taxon-name-part-type="species" reg="breviantennalis">breviantennalis</tp:taxon-name-part></tp:taxon-name></italic> (paratype) <bold>I–L</bold><italic><tp:taxon-name><tp:taxon-name-part taxon-name-part-type="genus" reg="Serica">S.</tp:taxon-name-part><tp:taxon-name-part taxon-name-part-type="species" reg="allonanhua">allonanhua</tp:taxon-name-part></tp:taxon-name></italic> Liu, Ahrens, Li &amp; Su, sp. nov. (paratype). <bold>A, E, I</bold> aedeagus, left side view <bold>C, G, K</bold> aedeagus, right side view <bold>B, F, J</bold> aedeagus, dorsal view <bold>D, H, L</bold> habitus (not to scale). Scale bars: 0.5 mm (<bold>A, B, C, E, F, G, I, J, K</bold>).</p></caption><graphic xmlns:xlink="http://www.w3.org/1999/xlink" xlink:href="zookeys-1185-181_article-109154__-g001.jpg" position="float" orientation="portrait" xlink:type="simple" id="oo_943835.jpg"><uri content-type="original_file" xlink:type="simple">https://binary.pensoft.net/fig/943835</uri></graphic></fig><fig id="F3" position="float" orientation="portrait"><object-id xmlns:xlink="http://www.w3.org/1999/xlink" content-type="doi" xlink:type="simple">10.3897/zookeys.1185.109154.figure3</object-id><object-id xmlns:xlink="http://www.w3.org/1999/xlink" content-type="arpha" xlink:type="simple">9668922F-5454-5180-859F-BB4FFCA811FF</object-id><label>Figure 3.</label><caption><p>The distribution map of <italic><tp:taxon-name><tp:taxon-name-part taxon-name-part-type="genus" reg="Serica">Serica</tp:taxon-name-part><tp:taxon-name-part taxon-name-part-type="species" reg="breviantennalis">breviantennalis</tp:taxon-name-part></tp:taxon-name></italic> Liu, Ahrens, Li &amp; Su, sp. nov., <italic><tp:taxon-name><tp:taxon-name-part taxon-name-part-type="genus" reg="Serica">S.</tp:taxon-name-part><tp:taxon-name-part taxon-name-part-type="species" reg="allonanhua">allonanhua</tp:taxon-name-part></tp:taxon-name></italic> Liu, Ahrens, Li &amp; Su, sp. nov., <italic><tp:taxon-name><tp:taxon-name-part taxon-name-part-type="genus" reg="Serica">S.</tp:taxon-name-part><tp:taxon-name-part taxon-name-part-type="species" reg="fengensis">fengensis</tp:taxon-name-part></tp:taxon-name></italic> Liu, Ahrens, Li &amp; Su, sp. nov., including updated records of <italic><tp:taxon-name><tp:taxon-name-part taxon-name-part-type="genus" reg="Serica">S.</tp:taxon-name-part><tp:taxon-name-part taxon-name-part-type="species" reg="nanhua">nanhua</tp:taxon-name-part></tp:taxon-name></italic> Ahrens, Fabrizi &amp; Liu, 2022 and <italic><tp:taxon-name><tp:taxon-name-part taxon-name-part-type="genus" reg="Serica">S.</tp:taxon-name-part><tp:taxon-name-part taxon-name-part-type="species" reg="baishuitaiensis">baishuitaiensis</tp:taxon-name-part></tp:taxon-name></italic> Ahrens, Fabrizi &amp; Liu, 2022.</p></caption><graphic xmlns:xlink="http://www.w3.org/1999/xlink" xlink:href="zookeys-1185-181_article-109154__-g003.jpg" position="float" orientation="portrait" xlink:type="simple" id="oo_943837.jpg"><uri content-type="original_file" xlink:type="simple">https://binary.pensoft.net/fig/943837</uri></graphic></fig></tp:treatment-sec><ref-list><ref id="B51"><mixed-citation xmlns:xlink="http://www.w3.org/1999/xlink" xlink:type="simple"><person-group><name name-style="western"><surname>Liu</surname><given-names>W-G</given-names></name><name name-style="western"><surname>Eberle</surname><given-names>J</given-names></name><name name-style="western"><surname>Bai</surname><given-names>M</given-names></name><name name-style="western"><surname>Yang</surname><given-names>X-K</given-names></name><name name-style="western"><surname>Ahrens</surname><given-names>D</given-names></name></person-group> (<year>2015b</year>) <article-title>A phylogeny of <tp:taxon-name><tp:taxon-name-part taxon-name-part-type="tribe">Sericini</tp:taxon-name-part></tp:taxon-name> with particular reference to Chinese species using mitochondrial and ribosomal DNA (<tp:taxon-name><tp:taxon-name-part taxon-name-part-type="order">Coleoptera</tp:taxon-name-part></tp:taxon-name>: <tp:taxon-name><tp:taxon-name-part taxon-name-part-type="family">Scarabaeidae</tp:taxon-name-part></tp:taxon-name>).</article-title><source>Organisms, Diversity &amp; Evolution</source><volume>15</volume>(<issue>2</issue>): <fpage>343</fpage>–<lpage>350</lpage>. <ext-link xlink:href="10.1007/s13127-015-0204-z" ext-link-type="doi" xlink:type="simple">https://doi.org/10.1007/s13127-015-0204-z</ext-link></mixed-citation></ref></ref-list></tp:taxon-treatment>
