# Supplementary material for: ﻿An update to the taxonomy of Serica MacLeay, 1819 (sensu lato) from China (Coleoptera, Scarabaeidae, Sericinae, Sericini)
Source: Zookeys. 2023 Nov 28;1185:181–98. doi: 10.3897/zookeys.1185.109154 (PMC10698872; doi:10.3897/zookeys.1185.109154)
Supplement: XML Treatment for Serica baishuitaiensis [file zookeys.1185.109154-treatment5.xml]

<!DOCTYPE tp:taxon-treatment
  PUBLIC "-//TaxonX//DTD Taxonomic Treatment Publishing DTD v0 20100105//EN" "tax-treatment-NSO.dtd">
<tp:taxon-treatment xmlns:tp="http://www.plazi.org/taxpub"><tp:treatment-meta><kwd-group><label>Taxon classification</label><kwd>
                <named-content content-type="kingdom">Animalia</named-content>
              </kwd><kwd>
                <named-content content-type="order">Coleoptera</named-content>
              </kwd><kwd>
                <named-content content-type="family">Scarabaeidae</named-content>
              </kwd></kwd-group><mixed-citation publication-type="journal"><person-group><name><surname>Su</surname><given-names>Xie</given-names></name><name><surname>Li</surname><given-names>Wei</given-names></name><name><surname>Liu</surname><given-names>Wan-Gang</given-names></name><name><surname>Ahrens</surname><given-names>Dirk</given-names></name><name><surname>Zheng</surname><given-names>Ying-Juan</given-names></name><name><surname>Liu</surname><given-names>Yang</given-names></name></person-group><article-title>﻿An update to the taxonomy of <italic><tp:taxon-name><tp:taxon-name-part taxon-name-part-type="genus" reg="Serica">Serica</tp:taxon-name-part></tp:taxon-name></italic> MacLeay, 1819 (sensu lato) from China (<tp:taxon-name><tp:taxon-name-part taxon-name-part-type="order">Coleoptera</tp:taxon-name-part></tp:taxon-name>, <tp:taxon-name><tp:taxon-name-part taxon-name-part-type="family">Scarabaeidae</tp:taxon-name-part></tp:taxon-name>, <tp:taxon-name><tp:taxon-name-part taxon-name-part-type="subfamily" reg="Sericinae">Sericinae</tp:taxon-name-part></tp:taxon-name>, <tp:taxon-name><tp:taxon-name-part taxon-name-part-type="tribe" reg="Sericini">Sericini</tp:taxon-name-part></tp:taxon-name>)</article-title><source>Zookeys</source><day>28</day><month>11</month><year>2023</year><volume>1185</volume><fpage>181</fpage><lpage>198</lpage><pub-id pub-id-type="doi">10.3897/zookeys.1185.109154</pub-id></mixed-citation></tp:treatment-meta><tp:nomenclature><label>﻿</label><tp:taxon-name>
              <object-id xmlns:xlink="http://www.w3.org/1999/xlink" content-type="arpha" xlink:type="simple">6C421111-C34A-50D2-935A-39F2C615D372</object-id>
              <tp:taxon-name-part taxon-name-part-type="genus" reg="Serica">Serica</tp:taxon-name-part>
              <tp:taxon-name-part taxon-name-part-type="species" reg="baishuitaiensis">baishuitaiensis</tp:taxon-name-part>
            </tp:taxon-name><tp:taxon-authority>Ahrens, Fabrizi &amp; Liu, 2022</tp:taxon-authority></tp:nomenclature><tp:treatment-sec sec-type="material" id="SECID0EYQBG"><title>Additional materials examined.</title><p>3 ♂♂ [China] “Black Tiger Mountain, Tianxin Township, Wuding County, Chuxiong, Yunnan Province, 20.V.2022, light trap, 1160 m, <named-content xmlns:xlink="http://www.w3.org/1999/xlink" content-type="dwc:verbatimCoordinates" xlink:type="simple"><named-content content-type="geo-json" specific-use="{&#34;type&#34;:&#34;Point&#34;,&#34;coordinates&#34;:[102.113091,25.494120]}" id="NCID0EBRBG" xlink:type="simple">25.49412°N, 102.113091°E</named-content></named-content>, leg. Zhao Yuchen, Lu Jinbo” (<named-content xmlns:xlink="http://www.w3.org/1999/xlink" content-type="dwc:institutional_code" xlink:title="Laboratory of Systematic Entomology, Northwest University" xlink:href="http://grbio.org/institution/northwest-university" xlink:type="simple">SENU</named-content>).</p></tp:treatment-sec></tp:taxon-treatment>
